# Supplementary material for: Non-native species in the vascular flora of highlands and mountains of Iceland
Source: PeerJ. 2016 Jan 11;4:e1559. doi: 10.7717/peerj.1559 (PMC4736984; doi:10.7717/peerj.1559)
Supplement: Supplemental Information 2 [file peerj-04-1559-s002.csv]

ID	species	lat	long	year	source
1	Alnus viridis sinuata	-19.185	64.162	2005	field observation S.H.Magnusson
2	Alnus viridis sinuata	-19.3279	64.237	2005	field observation S.H.Magnusson
3	Alopecurus pratensis L.	-18.274369	64.312062	1963	field observation E. Einarsson
4	Alopecurus pratensis L.	-18.273906	64.300273	1968	field observation E. Einarsson
5	Alopecurus pratensis L.	-16.866863	65.673807	1974	field observation E. Einarsson
6	Alopecurus pratensis L.	-19.051	63.506	1974	field observation E. Einarsson
7	Alopecurus pratensis L.	-19.07992	65.401847	1978	field observation H. Kristinsson
8	Alopecurus pratensis L.	-18.974611	65.390895	1978	field observation H. Kristinsson
9	Alopecurus pratensis L.	-18.977262	65.391105	1978	field observation H. Kristinsson
10	Alopecurus pratensis L.	-18.975495	65.391474	1978	field observation H. Kristinsson
11	Alopecurus pratensis L.	-14.741887	65.67883	1980	field observation H. Kristinsson
12	Alopecurus pratensis L.	-18.639688	65.565392	1988	field observation H. Kristinsson
13	Alopecurus pratensis L.	-14.808984	65.157391	1989	filed observation H. Hallgrimson
14	Alopecurus pratensis L.	-18.262096	65.423354	1990	field observation H. Kristinsson
15	Alopecurus pratensis L.	-23.270092	66.167763	1999	field observation A. Helgason
16	Alopecurus pratensis L.	-18.324	65.026	1999	field observation H. Kristinsson
17	Alopecurus pratensis L.	-16.971652	65.710127	2007	field observation K. Egilsson
18	Deschampsia caespitosa beringensis	-19.554615	64.865769	1996	literature record Sigurdur H. Magnusson, 1997. Grodurathuganir a Hveravollum sumarid 1996. Rala umhverfisdeild apr�l 1997. Deiliskipulag Hveravalla 1997. Nyja teiknistofan hf.
19	Deschampsia caespitosa beringensis	-16.089	65.581	2001	field observation H. Kristinsson
20	Deschampsia caespitosa beringensis	-19.609	65.025	2001	field observation H. Kristinsson
21	Deschampsia caespitosa beringensis	-16.818	65.656	2002	field observation H. Kristinsson
22	Deschampsia caespitosa beringensis	-17.2238	65.5366	2004	field observation H. Kristinsson
23	Deschampsia caespitosa beringensis	-19.554615	64.865769	2005	literature record Frumgogn. Samanteknar toflur o.fl. Rannsoknir a hahitasvaedum 2005 og 2006 og 2007, Asrun Elmarsdottir, Olga Kolbrun Vilmundardottir ofl.(NI-07001,NI-06007)
24	Deschampsia caespitosa beringensis	-19.777	64.549	2007	field observation H. Kristinsson
25	Deschampsia caespitosa beringensis	-19.768	64.571	2007	field observation H. Kristinsson
26	Deschampsia caespitosa beringensis	-16.968154	65.710713	2007	field observation K. Egilsson
27	Deschampsia caespitosa beringensis	-16.969934	65.709209	2007	field observation K. Egilsson
28	Deschampsia caespitosa beringensis	-16.968096	65.709817	2007	field observation K. Egilsson
29	Deschampsia caespitosa beringensis	-16.823026	65.646808	2009	field observation H. Kristinsson
30	Deschampsia caespitosa beringensis	-15.974	65.5	2009	field observation H. Kristinsson
31	Deschampsia caespitosa beringensis	-15.978	65.535	2009	field observation H. Kristinsson
32	Deschampsia caespitosa beringensis	-15.941131	65.442075	2009	field observation H. Kristinsson
33	Deschampsia caespitosa beringensis	-15.978	65.535	2009	field observation H. Kristinsson
34	Deschampsia caespitosa beringensis	-15.938653	65.441604	2009	field observation H. Kristinsson
35	Deschampsia caespitosa beringensis	-15.978	65.535	2009	field observation H. Kristinsson
36	Deschampsia caespitosa beringensis	-15.94	65.442	2009	field observation H. Kristinsson
37	Deschampsia caespitosa beringensis	-15.979189	65.505115	2011	field observation H. Kristinsson
38	Deschampsia caespitosa beringensis	-18.239215	65.667385	2012	field observation H. Kristinsson
39	Deschampsia caespitosa beringensis	-18.192321	65.665461	2012	field observation H. Kristinsson
40	Deschampsia caespitosa beringensis	-18.215	65.658	2012	field observation H. Kristinsson
41	Avenula pubescens	-19.096086	65.402048	1978	field observation H. Kristinsson
42	Claytonia sibirica	-14.202	65.254	2004	filed observation G.A.Jonsdottir
43	Lamium amplexicaule	-16.83543	63.9786	1988	filed observation H. Guttormsson
44	Lappula squarrosa	-16.045	65.726	1888	herbarium specimen ICEL VR19567, leg. 08.1888, Thordarson, Nikulas, s.n., det. Rostrup E.
45	Lepidotheca suaveolens	-20.843	65.388	-9999	field observation S. Steindorsson
46	Lepidotheca suaveolens	-23.273158	66.168945	1999	field observation A. Helgason
47	Lepidotheca suaveolens	-22.33	65.1872	1969	field observation M. Gudfinsson
48	Lolium perenne	-19.083	63.983	1981	field observation J. Palsson
49	Myosotis scorpioides	-19.224	65.492	1980	filed obsrevation G.Magnusson
50	Myosotis scorpioides	-19.087986	65.400998	1978	field observation H. Kristinsson
51	Rheum rhabarbarum	-17.912	64.677	1996	literature record Borgthor Magnusson og Asrun Elmarsdottir, Hagongumidlun. athugun a grodri a lonstaedi. Rala. 1996.
52	Sinapis arvensis	-19.517	65.217	1937	filed observation J.Lid
53	Salix alaxensis	-14.29127	65.27306	2011	filed observation S. Einarsson
54	Stellaria graminea	-15.096	64.317	1946	herbarium specimen AMNH VA08835, leg. 25.07.1946, Steindorsson, Steindor, det. Steindorsson, Steindor
55	Stellaria graminea	-18.972465	65.391631	1978	field observation H. Kristinsson
56	Stellaria graminea	-18.219527	66.022522	1964	filed observation H.Hallgrimsson
57	Stellaria graminea	-14.32185	64.93617	2000	field observation H.Guttormsson
58	Stellaria graminea	-14.33077	64.91336	2000	field observation H.Guttormsson
59	Phleum pratense	-16.971606	65.709073	2007	field observation K. Egilsson
60	Phleum pratense	-18.260128	64.309464	1963	field observation E. Einarsson
61	Phleum pratense	-18.267896	64.298348	1968	field observation E. Einarsson
62	Phleum pratense	-19.554615	64.865769	2005	literature record Frumgogn. Samanteknar toflur o.fl. Rannsoknir a hahitasvaedum 2005 og 2006 og 2007, Asrun Elmarsdottir, Olga Kolbrun Vilmundardottir ofl.(NI-07001,NI-06007)
63	Phleum pratense	-15.57	65.018	2006	filed observation H.Hallgrimsson
64	Phleum pratense	-18.975623	65.389632	1978	field observation H. Kristinsson
65	Phleum pratense	-19.088004	65.401004	1978	field observation H. Kristinsson
66	Phleum pratense	-19.665	65.163	1955	herbarium specimen AMNH VA16515, leg. 1955, H.Kristinsson, det. E. Gunlaugsdottir
67	Phleum pratense	-18.264631	64.313382	1983	field observation H. Kristinsson
68	Phleum pratense	-18.264702	64.31075	1983	field observation H. Kristinsson
69	Phleum pratense	-20.593	64.399	1983	field observation H. Kristinsson
70	Phleum pratense	-15.116	65.327	1985	field observation H. Kristinsson
71	Phleum pratense	-15.753	65.011	1994	field observation H. Kristinsson
72	Phleum pratense	-18.324	65.026	1999	field observation H. Kristinsson
73	Phleum pratense	-18.97	66.025	1976	filed observation G. Magnusson
74	Phleum pratense	-19.707	65.656	1984	filed observation G. Magnusson
75	Phleum pratense	-19.754	64.59	1983	field observation J.Palsson
76	Phleum pratense	-13.9204	65.5881	1932	field observation S. Steindorsson
77	Phleum pratense	-15.123	64.611	1935	field observation S. Steindorsson
78	Phleum pratense	-20.843	65.388	1949	field observation S. Steindorsson
79	Phleum pratense	-20.224	65.8471	1950	field observation S. Steindorsson
80	Phleum pratense	-16.745691	65.712609	2006	literature record Frumgogn. Samanteknar toflur o.fl. Rannsoknir a hahitasvaedum 2005 og 2006 og 2007, Asrun Elmarsdottir, Olga Kolbrun Vilmundardottir ofl.(NI-07001,NI-06007)
81	Lupinus nootkatensis	-18.735	64.146	1980	field observation J.Pallson
82	Lupinus nootkatensis	-19.458	63.783	1995	field observation H. Kristinsson
83	Lupinus nootkatensis	-18.324	65.026	1999	field observation H. Kristinsson
84	Lupinus nootkatensis	-17.654	64.861	2001	field observation Th.E. Thorhallsdottir
85	Lupinus nootkatensis	-17.508	64.777	2001	field observation Th.E. Thorhallsdottir
86	Lupinus nootkatensis	-23.136	66.088	2003	field observation H. Steingrimsdottir
87	Lupinus nootkatensis	-16.475	63.999	2005	field observation H. Bjornsson
88	Lupinus nootkatensis	-16.97	65.71	2007	field observation K. Egilsson
89	Lupinus nootkatensis	-18.257883	64.311769	2008	field observation Th.E. Thorhallsdottir
90	Lupinus nootkatensis	-16.3123	65.5592	2010	field observation provided by Soil Conservation Service of Iceland
91	Lupinus nootkatensis	-16.5621	65.2043	2010	field observation provided by Soil Conservation Service of Iceland
92	Lupinus nootkatensis	-18.7114	64.0577	2010	field observation provided by Soil Conservation Service of Iceland
93	Lupinus nootkatensis	-18.731	64.606	2010	field observation provided by Soil Conservation Service of Iceland
94	Lupinus nootkatensis	-16.3752	64.9319	2010	field observation provided by Soil Conservation Service of Iceland
95	Lupinus nootkatensis	-16.388	64.844	2010	field observation provided by Soil Conservation Service of Iceland
96	Lupinus nootkatensis	-16.5865	64.9354	2010	field observation provided by Soil Conservation Service of Iceland
97	Lupinus nootkatensis	-17.185	65.322	2010	field observation provided by Soil Conservation Service of Iceland
98	Lupinus nootkatensis	-16.9823	65.3003	2010	field observation provided by Soil Conservation Service of Iceland
99	Lupinus nootkatensis	-17.4001	65.4848	2010	field observation provided by Soil Conservation Service of Iceland
100	Lupinus nootkatensis	-19.1267	65.3137	2010	field observation provided by Soil Conservation Service of Iceland
101	Lupinus nootkatensis	-18.9162	64.0579	2010	field observation provided by Soil Conservation Service of Iceland
102	Lupinus nootkatensis	-16.7217	65.8351	2010	field observation provided by Soil Conservation Service of Iceland
103	Lupinus nootkatensis	-17.1905	65.3927	2010	field observation provided by Soil Conservation Service of Iceland
104	Lupinus nootkatensis	-19.956	64.319	2010	field observation provided by Soil Conservation Service of Iceland
105	Lupinus nootkatensis	-18.513	64.623	2010	field observation provided by Soil Conservation Service of Iceland
106	Lupinus nootkatensis	-16.2844	65.828	2010	field observation provided by Soil Conservation Service of Iceland
107	Lupinus nootkatensis	-23.2831	65.7924	2010	field observation provided by Soil Conservation Service of Iceland
108	Lupinus nootkatensis	-18.2483	66.0294	2010	field observation provided by Soil Conservation Service of Iceland
109	Lupinus nootkatensis	-17.1592	65.8409	2010	field observation provided by Soil Conservation Service of Iceland
110	Lupinus nootkatensis	-18.504889	64.503516	2010	field observation provided by Soil Conservation Service of Iceland
111	Lupinus nootkatensis	-23.755002	64.789088	2010	field observation provided by Soil Conservation Service of Iceland
112	Lupinus nootkatensis	-16.946164	65.836803	2010	field observation provided by Soil Conservation Service of Iceland
113	Lupinus nootkatensis	-23.75734	64.789013	2010	field observation provided by Soil Conservation Service of Iceland
114	Lupinus nootkatensis	-16.931672	65.838083	2010	field observation provided by Soil Conservation Service of Iceland
115	Lupinus nootkatensis	-19.552	65.1334	2010	field observation provided by Soil Conservation Service of Iceland
116	Lupinus nootkatensis	-18.4952	64.685	2010	field observation provided by Soil Conservation Service of Iceland
117	Lupinus nootkatensis	-18.7066	64.5062	2010	field observation provided by Soil Conservation Service of Iceland
118	Lupinus nootkatensis	-19.925	63.6065	2010	field observation provided by Soil Conservation Service of Iceland
119	Lupinus nootkatensis	-19.1234	64.5961	2010	field observation provided by Soil Conservation Service of Iceland
120	Lupinus nootkatensis	-18.4985	64.5056	2010	field observation provided by Soil Conservation Service of Iceland
121	Lupinus nootkatensis	-23.755515	64.788491	2010	field observation provided by Soil Conservation Service of Iceland
122	Lupinus nootkatensis	-16.9404	65.8382	2010	field observation provided by Soil Conservation Service of Iceland
123	Lupinus nootkatensis	-17.9428	65.64696	2012	field observation G. Gudmundsdottir
124	Lupinus nootkatensis	-19.22661	63.79365	2014	field observation P.A. Asgeirsson
